# Supplementary material for: Histological and transcriptome-wide level characteristics of fetal myofiber hyperplasia during the second half of gestation in Texel and Ujumqin sheep
Source: BMC Genomics. 2011 Aug 14;12:411. doi: 10.1186/1471-2164-12-411 (PMC3173453; doi:10.1186/1471-2164-12-411)
Supplement: Additional file 2 — Differentially expressed (DE) genes in skeletal muscle between Texel and Ujumqin sheep at 70 d. For Additional files 2-6, the t-test was employed to identify the DE genes between Texel and Ujumqin sheep at each developmental stage using GeneSpring 10.0 (Agilent). Only those genes with p ≤ 0.05(p-value in Colum B) and an absolute twofold change or more(absolute FoldChange in Colum C) were considered DE genes for further analysis. In the "regulation" column, "up" or "down" indicates that the genes were upregulated or downregulated in Texel fetal sheep, respectively, compared with those in Ujumqin fetal sheep. [file 1471-2164-12-411-S2.XLS]

## Sheet: Sheet1
ProbeName	p-value	FCAbsolute	regulation	GenbankAccession	GeneName				PrimaryAccession	RefSeqAccession	TIGRID	UniGeneID
A_70_P011946	8.04145e-05	82.8939	up	FE031554	Bos taurus adducin 3 (gamma) (ADD3) 【GENE ID: 505225】				FE031554		TC10936	Oar.17057
A_70_P046666	0.000602846	8.91597	up	EE795873	Homo sapiens eukaryotic translation elongation factor 1 alpha 2(EEF1A2) 【GENE ID: 1917 】				EE795873		TC17236	Oar.7617
A_70_P011966	0.0212576	6.73681	up	FE031658	Homo sapiens Transmembrane channel-like protein 5 (LOC513865) 【GeneID: 79838】				FE031658			Oar.17061
A_70_P019721	0.0192359	6.63848	up	EE787688	Homo sapiens complement component 4 binding protein, alpha (C4BPA) 【GeneID: 722 】				EE787688		TC2180	Oar.11822
A_70_P024986	0.0147171	6.06088	up	EE825499	Homo sapiens CD8a molecule(CD8A) 【 GENE ID: 925 】				EE825499		TC4157	Oar.9816
A_70_P016431	0.000692861	4.30203	up	Z12992	Unknown				Z12992		NP13107815	Oar.13295
A_70_P050011	0.0277048	4.15317	up	CN822370	Unknown				CN822370			Oar.3367
A_70_P003451	0.0115876	4.09142	up	CU652121	Homo sapiens cardiomyopathy associated 5 (CMYA5) 【GENE ID: 202333】				CU652121			Oar.16264
A_70_P003431	0.0101459	3.87488	up	CU655751	Homo sapiens NLRP2 NLR family, pyrin domain containing 2 【GeneID: 55655 】				CU655751			Oar.16260
A_70_P003522	0.0106224	3.66975	up	EU366486	Ovis C-type lectin domain family 4, member E"（CLEC4E）【GeneID: 100135686】					Ovis aries macrophage C-type lectin Mincle-like protein mRNA, partial cds [EU366486]
A_70_P038456	0.0120776	3.6633	up	CN824507	Ovis ammon mRNA for angiotensinogen				CN824507			Oar.4984
A_70_P016471	0.0282877	3.65908	up	EE829459	Homo sapiens cDNA FLJ55222 complete cds, highly similar to Protein NDRG1 【GENE ID: 10397 】				EE829459		TC3378	Oar.13307
A_70_P041081	0.00837892	3.65415	up	AJ617580	Ovis aries prostaglandin E receptor 4 (PTGER4) 【Gene ID: 443222】				AJ617580		NP13108019	Oar.572
A_70_P007801	0.0446613	3.57679	up	EE815998	Unknown				EE815998			Oar.12312
A_70_P039181	0.00285473	3.44984	up	EE848953	Homo sapiens keratin-associated protein 21-1（ KRTAP21-1）【 GENE ID: 337977】				EE848953		TC7619	Oar.7293
A_70_P043751	0.00478683	3.36639	up	FE028439	Bos taurus hypothetical LOC510904 (LOC510904) 【 GENE ID: 510904 】				FE028439		TC7457	Oar.16876
A_70_P051236	0.0186287	3.31131	up	NM_001009782	Ovis aries pregnancy-specific antigen 【GENE ID: 443348】				NM_001009782	NM_001009782	TC55	Oar.13299
A_70_P026537	0.0277323	3.29687	up	AF267156	Ovis aroes interstitial collagenase(MMP-1) 【GENE ID: 4312】				AF267156			Oar.958
A_70_P029731	0.0186746	3.26998	up	DY506662	Unknown				DY506662		TC5209	Oar.5556
A_70_P025931	0.0024779	3.19109	up	FE023686	Bos taurus T cell receptor alpha (TCRA) gene, J segments and C region				FE023686			Oar.16543
A_70_P061736	0.0260047	3.13578	up	EE823410	Unknown				EE823410		TC7030	Oar.10036
A_70_P012336	0.00750093	3.10133	up	FE032721	Homo sapiens solute carrier family 37 (glycerol-3-phosphate transporter), member 1 【GeneID: 54020 】				FE032721			Oar.17136
A_70_P024431	0.00820074	3.09109	up	AF515673	Homo sapiens Immunoglobulin heavy constant 【 GeneID: 3507】				AF515673		TC92	Oar.1000
A_70_P041836	0.0122568	3.08187	up	NM_001114763	Ovis aries keratin 27(K27) 【GeneID: 100141298】				NM_001114763	NM_001114763	TC67	Oar.813
A_70_P051131	0.00011712	2.95697	up	NM_001009737	Ovis aries estrogen receptor beta(ERB) 【GeneID: 4433066】				NM_001009737	NM_001009737	NP13108826	Oar.651
A_70_P003461	0.00295276	2.94431	up	CU652824	Homo sapiens haplogroup H1 mitochondrion, complete genome				CU652824			Oar.16266
A_70_P011191	0.0116441	2.92895	up	EE772449	Unknown				EE772449		TC11198	Oar.3433
A_70_P043171	0.012595	2.89534	up	EE753022	Homo sapiens KRTAP27-1 keratin associated protein 27-1 【GeneID: 643812 】				EE753022		TC2893	Oar.6398
A_70_P047166	0.0163478	2.85036	up	EE762128	Ovis aries strain enJSRV-8 endogenous virus Jaagsiekte sheep retrovirus, complete sequence				EE762128			Oar.8613
A_70_P033691	0.00698442	2.84152	up	EE753238	Bos taurus keratin associated protein 11-1 (KRTAP11-1) 【GENE ID: 781604】				EE753238			Oar.1848
A_70_P038871	0.00102127	2.79536	up	DY477576	Homo sapiens cDNA, FLJ93792, highly similar to Homo sapiens tropomodulin 4 (muscle) (TMOD4) 【GENE ID: 29765 】				DY477576		TC16527	Oar.7229
A_70_P072016	0.0373224	2.73786	up	FE036025	Homo sapiens FARP1 FERM, RhoGEF (ARHGEF) and pleckstrin domain protein 1 (chondrocyte-derived) 【GeneID: 10160】				FE036025			Oar.17243
A_70_P054216	0.0117718	2.72241	up	EE831089	Homo sapiens sialic acid binding Ig-like lectin 8, mRNA (cDNA clone MGC:59785 IMAGE:6302572)（ SIGLEC8）【GENE ID: 27181 】				EE831089		TC1040	Oar.9669
A_70_P028346	0.00938699	2.72209	up	DY504815	Unknown				DY504815		TC6402	Oar.9042
A_70_P041341	0.0122657	2.72054	up	AF105713	Ovis aries androgen receptor(AR ) 【GENE ID:443042】				AF105713			Oar.649
A_70_P048501	0.0265482	2.64831	up	EE750877	Ovis aries cytochrome P450, family 2, subfamily J（CYP2J） 【GENE ID: 768095 】				EE750877		TC21074	Oar.10155
A_70_P040956	0.0352236	2.62936	up	EE800470	Homo sapiens granzyme B (granzyme 2, cytotoxic T-lymphocyte-associated serine esterase 1) (GZMB) 【GENE ID: 3002 】				EE800470			Oar.12080
A_70_P010211	0.0179499	2.59133	up	EE758763	Ovis aries cappuccino homolog(CNO) 【GeneID: 100145878 】				EE758763			Oar.3787
A_70_P020176	0.031101	2.57596	up	EE781548	Homo sapiens serine peptidase inhibitor, Kazal type 1 (SPINK1) 【 GENE ID:6690】				EE781548			Oar.11511
A_70_P023586	0.0180427	2.57237	up	EE870796	Unknown				EE870796		TC17034	Oar.12900
A_70_P049731	0.0166509	2.56513	up	CN822420	Pseudomonas syringae pv. phaseolicola 1448A, complete genome ABC transporter, ATP-binding protein				CN822420			Oar.3310
A_70_P068856	0.000687248	2.55781	up	EE792088	Homo sapiens APOE apolipoprotein E 【GeneID: 348】				EE792088		TC14939	Oar.2875
A_70_P063911	0.0227291	2.522	up	CU655604	Homo sapiens golgi autoantigen, golgin subfamily a（GOLGA5）【GENE ID: 9950 】				CU655604			Oar.15531
A_70_P013801	0.0044954	2.52198	up	EE761258	Homo sapiens CD24 molecule, mRNA (cDNA clone MGC:75043 IMAGE:5591617)（CD24）【 GENE ID: 100133941 】				EE761258			Oar.15298
A_70_P015686	0.0447217	2.52064	up	FE029936	Homo sapiens solute carrier family 26, member 3 (SLC26A3) 【GENE ID: 1811】				FE029936		TC5854	Oar.16667
A_70_P050946	0.00051014	2.51915	up	NM_001082593	Ovis aries integrin, alpha M(ITGAM)【GeneID: 443217】					Ovis aries integrin, alpha M (complement component 3 receptor 3 subunit) (ITGAM), mRNA [NM_001082593]
A_70_P056111	0.00346985	2.49412	up	EE836421	Unknown				EE836421		TC2786	Oar.12674
A_70_P051002	0.026192	2.48621	up	NM_001009376	Ovis aries pre-pro serum albumin【GENE ID: 443393】				NM_001009376	NM_001009376	TC3235	Oar.449
A_70_P002546	0.0376218	2.46737	up	FE038831	Bos taurus similar to carbonic anhydrase XII (CA12) 【GENE ID: 614323 】				FE038831			Oar.15139
A_70_P068232	0.00184212	2.45782	up	AM075621	Ovis aries carboxylesterase-like urinary excreted protein 【GeneID: 780451 】				AM075621		NP13108503	Oar.4790
A_70_P054621	0.0364264	2.43003	up	EE764750	Unknown				EE764750			Oar.11045
A_70_P017476	0.0120491	2.41341	up	EE834293	Homo sapiens pre-B-cell leukemia homeobox 3 (PBX3) 【GENE ID: 5090】				EE834293			Oar.8390
A_70_P023666	0.00560129	2.40954	up	EE870216	Homo sapiens cholinergic receptor, nicotinic, alpha 2 (neuronal) (CHRNA2) on chromosome 8				EE870216		TC18952	Oar.12917
A_70_P059136	0.0342705	2.39877	up	EE831242	PREDICTED: Bos taurus similar to interleukin 32, transcript variant 2 (LOC100139916) 【GENE ID: 100139916 】				EE831242		TC338	Oar.4582
A_70_P030092	0.0151191	2.39102	up	NM_001009354	Ovis aries pregnancy-associated glycoprotein 6（PAG6）【GENE ID: 443377】				NM_001009354	NM_001009354	NP13108736	Oar.538
A_70_P008591	0.0286417	2.37288	up	EE793415	Homo sapiens BCL2-associated athanogene 2 (BAG2) 【GENE ID: 9532 】				EE793415		TC1027	Oar.5865
A_70_P010201	0.0198809	2.37181	up	DY493982	Homo sapiens S100 calcium binding protein A9 (S100A9) 【 GENE ID: 6280 】				DY493982		TC7550	Oar.3785
A_70_P030152	0.00237432	2.36294	up	NM_001009273	Ovis aries aquaporin 5(AQP5)【GeneID: 443251 】				NM_001009273	NM_001009273	TC540	Oar.1018
A_70_P046026	0.012338	2.34406	up	EE810464	Unknown				EE810464			Oar.9409
A_70_P016356	0.00562407	2.32878	up	EE827521	Ovis aries EP4a mRNA 【GENE ID: 443153】				EE827521		TC14012	Oar.13272
A_70_P003521	0.0111565	2.32789	up	EU366486	Ovis aries C-type lectin domain family 4, member E(CLEC4E) 【GeneID:100135686】					Ovis aries macrophage C-type lectin Mincle-like protein mRNA, partial cds [EU366486]
A_70_P034061	0.00899037	2.29259	up	CN821921	Aspergillus oryzae cDNA, contig sequence: AoEST3188				CN821921			Oar.2483
A_70_P015251	0.00234378	2.28845	up	FE024080	Unknown				FE024080			Oar.16579
A_70_P057806	0.00229582	2.27293	up	FE032930	Homo sapiens synergin, gamma (SYNRG) 【GENE ID: 11276】				FE032930			Oar.15835
A_70_P070091	0.00761096	2.26785	up	EE800843	Homo sapiens chromosome 8 open reading frame 41 ortholog (C27H8ORF41) 【GENE ID: 80185 】				EE800843		TC7703	Oar.9166
A_70_P037371	0.0282981	2.25805	up	EE776937	Homo sapiens actinin, alpha 3（ACTN3） 【GENE ID: 89 】				EE776937		TC10761	Oar.11419
A_70_P023306	0.0320682	2.23522	up	EE870243	Unknown				EE870243			Oar.12842
A_70_P000836	0.0176907	2.22211	up	FE026767	Homo sapiens cardiotrophin-like cytokine factor 1 (CLCF1), transcript variant 2 【GENE ID: 23529】				FE026767			Oar.16756
A_70_P022246	0.0307878	2.21487	up	EE777293	Homo sapiens enolase 3 (beta, muscle) (ENO3), transcript variant 2 【GENE ID: 2027 】				EE777293		TC2033	Oar.14133
A_70_P011661	0.0215	2.20279	up	EE832603	Sus scrofa mRNA, clone:ITT010029H11, expressed in intestine Length=2589				EE832603		TC1507	Oar.3545
A_70_P051386	0.0135081	2.18139	up	NM_001009459	Ovis aries small proline-rich protein type II(PRD-SPRRII)【GENE ID: 443527】				NM_001009459	NM_001009459	TC9562	Oar.504
A_70_P006961	0.00542434	2.17529	up		Unknown
A_70_P067316	0.0352282	2.17209	up	EE820336	Homo sapiens interferon-induced protein 35 (IFI35) 【GENE ID: 3430】				EE820336		TC628	Oar.4139
A_70_P051456	0.0171573	2.17192	up	EE822975	Homo sapiens adaptor-related protein complex 1, gamma 2 subunit (AP1G2) 【 GENE ID: 8906 】				EE822975		TC19787	Oar.8856
A_70_P023561	0.00171818	2.17029	up	EE870030	Unknown				EE870030		TC15420	Oar.12895
A_70_P009386	0.015509	2.15771	up	EE775763	Homo sapiens calsequestrin 1 (fast-twitch, skeletal muscle) (CASQ1), nuclear gene encoding mitochondrial protein 【GENE ID: 844 】				EE775763		TC1338	Oar.7978
A_70_P041627	0.0338016	2.15387	up	EE775281	Ovis aries enolase(LOC443086)【GeneID:443086】				EE775281		TC2033	Oar.736
A_70_P060841	0.0271426	2.13939	up	EE759809	Bos taurus misc_RNA (RNF213)【GENE ID: 509283】				EE759809			Oar.6624
A_70_P002226	0.0373527	2.12783	up	FE029092	Homo sapiens chromosome 19 open reading frame 29 (LOC528952） 【 GeneID: 58509】				FE029092			Oar.15075
A_70_P068626	0.0334969	2.12348	up	CN824002	Unknown				CN824002			Oar.2817
A_70_P038976	0.00221365	2.12159	up	EE823866	Homo sapiens asparagine-linked glycosylation 3, alpha-1,3- mannosyltransferase homolog (S. cerevisiae) (ALG3), transcript variant 1 【GENE ID: 10195 】				EE823866		TC1392	Oar.7251
A_70_P061986	0.0410199	2.11916	up	EE749978	Homo sapiens Plastin-1 (L-plastin) (Lymphocyte cytosolic protein 1) (LCP-1) 【GeneID: 5357】				EE749978			Oar.10088
A_70_P034041	0.0107798	2.08652	up	CO202262	Unknown				CO202262			Oar.2477
A_70_P056781	0.00754307	2.08565	up	Z49161	Unknown				Z49161			Oar.6955
A_70_P065826	0.0475314	2.0646	up	CU638153	Homo sapiens ATPase, Ca++ transporting, plasma membrane 4（ATP2B4） 【GENE ID: 493 】				CU638153		TC7825	Oar.10490
A_70_P000951	0.0477923	2.06218	up	FE027139	Unknown				FE027139			Oar.16779
A_70_P067581	0.00744464	2.06083	up	EE786917	Human acute phase serum amyloid A protein (SAA2.2) gene 【GENE ID:6289 】				EE786917			Oar.4196
A_70_P058831	0.0278621	2.06054	up	EE831639	Homo sapiens sorting nexin 17（SNX17）【GENE ID: 9784 】				EE831639			Oar.5263
A_70_P032441	0.0230236	2.05827	up	CF118451	PREDICTED: Bos taurus hypothetical LOC784537 (LOC784537) 【GENE ID: 784537】				CF118451		TC13806	Oar.187
A_70_P004846	0.0203704	2.05819	up	EE856654	Homo sapiens(LYPD5), mRNA 【GeneID: 284348】				EE856654		TC16615	Oar.9501
A_70_P056406	0.0213627	2.05694	up	EE841758	Homo sapiens lymphocyte antigen 6 complex, locus G6C 【GeneID: 80740 】				EE841758		TC3350	Oar.12736
A_70_P040716	0.0172618	2.05389	up	FE029986	Homo sapiens MANBA mannosidase, beta A, lysosomal, mRNA 【 GENE ID: 4126】				FE029986		TC7950	Oar.12029
A_70_P016946	0.00217103	2.04934	up	Z12979	Unknown				Z12979		NP13107802	Oar.466
A_70_P020686	0.00991602	2.04464	up	DY494685	Homo sapiens golgi reassembly stacking protein 1（GORASP1） 【GENE ID: 64689 】				DY494685		TC17739	Oar.3915
A_70_P019081	0.0447342	2.04233	up	FE022836	Unknown				FE022836			Oar.14298
A_70_P051031	0.0154982	2.03331	up	NM_001009398	Ovis aries KAP5.4 keratin protein【Gene ID: 443414】				NM_001009398	NM_001009398	TC120	Oar.480
A_70_P001016	0.00181049	2.03197	up	FE027322	Homo sapiens eukaryotic translation initiation factor 2, subunit 2 beta（ EIF2S2） 【 GENE ID: 8894】				FE027322			Oar.16792
A_70_P017691	0.00471834	2.02711	up	FE024495	Unknown				FE024495			Oar.8436
A_70_P065406	0.00559803	2.02002	up	EE833447	Homo sapiens chromosome 14 open reading frame 1 (C14orf1), mRNA 【GENE ID: 11161】				EE833447			Oar.10401
A_70_P036781	0.0164516	2.01948	up	EE831494	Homo sapiens intercellular adhesion molecule-2( ICAM2) 【GENE ID:3384】				EE831494		TC3490	Oar.3710
A_70_P031631	0.0240793	2.01941	up	DQ022556	Ovis aries paired box 4(PAX4) 【Gene ID: 554328】				DQ022556		NP13108475	Oar.3267
A_70_P030896	0.00694577	2.01509	up	DY491086	Homo sapiens family with sequence similarity 125, member A（FAM125A） 【 GENE ID: 93343 】				DY491086		TC3551	Oar.5704
A_70_P008311	0.0197254	2.01324	up	CN822081	Homo sapiens acyl-Coenzyme A binding domain containing 4（ACBD4） 【GENE ID: 79777 】				CN822081		TC11581	Oar.5807
A_70_P041621	0.0275906	2.01274	up	EE814113	Ovis aries aldolase A【GENE ID:443085】				EE814113		TC728	Oar.733
A_70_P064641	0.0168768	2.00473	up	EE825162	Homo sapiens seryl-tRNA synthetase 2, mitochondrial（SARS2）【 GENE ID: 54938 】				EE825162			Oar.12210
A_70_P069356	0.00061409	15.3464	down	EE752033	Homo sapiens selenoprotein I (SELI)【GENE ID: 85465 】
A_70_P046321	0.00136298	7.06109	down	EE861788	Unknown
A_70_P015711	0.0479057	5.58784	down	FE025391	Unknown
A_70_P006226	0.00128568	5.4386	down	EE779221	Unknown
A_70_P016291	0.0230671	5.15899	down	EE793140	Homo sapiens Rho-related BTB domain containing 3（RHOBTB3）【GENE ID: 22836 】
A_70_P006561	0.0267732	4.53583	down	EE781286	Homo sapiens nucleolar protein 7（NOL7）【GENE ID: 51406 】
A_70_P042011	0.00735212	4.38711	down	EE810002	Unknown
A_70_P045341	0.0468483	4.10972	down	EE791887	Unknown
A_70_P056021	0.012604	3.99629	down	EE833461	Unknown
A_70_P066421	0.0478337	3.95344	down	EE851673	Homo sapiensSLC16A7 solute carrier family 16, member 7 (monocarboxylic acid transporter 2)（SLC16A7） 【GENE ID: 9194 】
A_70_P034281	0.0156215	3.76131	down	EE756061	Homo sapiens SET domain containing (lysine methyltransferase) 7 （ SETD7） 【GENE ID: 80854 】
A_70_P039281	0.00222754	3.6329	down	NM_001009301	Ovis aries BAC7.5 protein，Human CAMP 【GeneID:443311】
A_70_P033581	0.0202007	3.61603	down	EE820335	Unknown
A_70_P058191	0.00885753	3.54885	down	EE835800	Homo sapiens DEAD (Asp-Glu-Ala-Asp) box polypeptide 17（DDX17 ）【GENE ID:10521】
A_70_P002441	0.00408223	3.39563	down	EE750702	Homo sapiens centrosomal protein 170kDa (CEP170), transcript 【GENE ID: 9859】
A_70_P021951	0.0242405	3.29984	down	EE761079	Homo sapiens LOC390940 similar to R28379_1 【GeneID: 390940 】
A_70_P053176	0.00969458	3.14689	down	EE833616	Homo sapiens LUC7-like 3 (S. cerevisiae)(LUC7L3 ) 【GeneID: 51747 】
A_70_P068941	0.000478044	3.12965	down	CN822849	Unknown
A_70_P025761	0.00708837	3.07373	down	FE023189	Unknown
A_70_P056776	0.0253996	3.0672	down	AF030023	Unknown
A_70_P030011	0.035186	3.06554	down	NM_001009790	Ovis aries ATP-binding cassette, sub-family B (MDR/TAP), member 1(ABCB1) 【 GENE ID: 443367】
A_70_P053531	0.0107239	3.06022	down	FE032636	Unknown
A_70_P005781	0.0214072	3.03626	down	EE751743	Homo sapiens chromosome 3 open reading frame 57（C3orf57）【GENE ID: 165679】
A_70_P065816	0.00264059	3.00728	down	EE820729	Homo sapiens biogenesis of lysosomal organelles complex-1, subunit 2（BLOC1S2） 【GENE ID: 282991 】
A_70_P059061	0.0158784	2.91554	down	DQ239655	Homo sapiens lysyl oxidase-like 2(LOXL2) 【GeneID: 4017】
A_70_P000226	0.0277065	2.90433	down	EE780889	Homo sapiens aldehyde oxidase 1 (AOX1) 【GENE ID: 316 】
A_70_P049642	0.0171458	2.85435	down		Unknown
A_70_P024976	0.0267278	2.79552	down	EE751025	Homo sapiens PDZ domain containing 1（PDZK1） 【GENE ID: 5174 】
A_70_P035236	0.0145234	2.78338	down	FE037541	Homo sapiens dopa decarboxylase (aromatic L-amino acid decarboxylase)（DDC） 【GENE ID: 1644 】
A_70_P015891	0.0200701	2.76259	down	FE025988	Unknown
A_70_P044071	0.0124106	2.711	down	FE029222	Unknown
A_70_P010846	0.0379789	2.69697	down	EE822719	Unknown
A_70_P035891	0.0293444	2.64963	down	EE805356	Homo sapiens sorting nexin 10 (SNX10) 【GENE ID: 29887】
A_70_P003961	0.0306627	2.5949	down	FE021232	Homo sapiens ectonucleotide pyrophosphatase/phosphodiesterase 5(ENPP5) 【 GENE ID: 59084 】
A_70_P024596	0.000474985	2.57554	down	EE777466	Homo sapiens IFIT5 【 GENE ID: 24138】
A_70_P009421	0.0226754	2.56771	down	FE029760	Homo sapiens zinc finger protein 217 (ZNF217) 【GENE ID: 7764 】
A_70_P065907	0.045821	2.55887	down	EE849946	Homo sapiens FMR1 (FMR1) gene, partial cds and 3' UTR 【GENE ID: 2332 】
A_70_P000811	0.0458135	2.52794	down	FE026667	Unknown
A_70_P060906	0.0286252	2.50623	down	EE829478	Homo sapiens ORM1-like 1 (S. cerevisiae) (ORMDL1), transcript 【GENE ID: 94101】
A_70_P008446	0.0249124	2.46374	down	CN824560	Homo sapiens visinin-like 1 (VSNL1) 【GENE ID: 7447】
A_70_P068651	0.0488956	2.46116	down	CN821939	Unknown
A_70_P007591	0.0235835	2.40949	down	FE021553	Homo sapiens aspartylglucosaminidase (AGA) 【 GENE ID: 175 】
A_70_P027651	0.0187817	2.40259	down	EE857979	Hmo sapiens polymerase I and transcript release factor (PTRF) 【 GENE ID: 284119 】
A_70_P018086	0.00225565	2.39736	down	EE796097	Homo sapiens myosin, light chain 6B（MYL6B） 【GENE ID: 140465 】
A_70_P004621	0.0279432	2.38443	down	EE863207	Homo sapiens STAT3(acute-phase response factor),【GeneID: 6774】
A_70_P040416	0.0322853	2.38111	down	EE794529	Unknown
A_70_P024671	0.0431057	2.35752	down	EE754710	Homo sapiens inhibin, beta B (INHBB) 【GENE ID: 3625 】
A_70_P006701	0.0263499	2.35014	down	FE037857	Homo sapiens RAB11 family interacting protein 1 (class I) (RAB11FIP1） 【GENE ID: 80223 】
A_70_P015101	0.0021594	2.33907	down	EE794125	Homo sapiens coiled-coil domain containing 82 (CCDC82) 【GENE ID: 79780 】
A_70_P019156	0.0324647	2.33454	down	EE782605	Unknown
A_70_P057926	0.0236601	2.3193	down	FE029084	Homo sapiens N-ethylmaleimide-sensitive factor attachment protein（ NAPB）【 GENE ID: 63908】
A_70_P007106	0.0320896	2.29715	down	FE024769	Unknown
A_70_P049596	0.025463	2.2929	down	EE754833	Homo sapiens dolichyl-phosphate mannosyltransferase polypeptide 1 ，catalytic subunit （ DPM1） 【GENE ID: 8813】
A_70_P001706	0.0386361	2.28036	down	FE033261	Homo sapiens aldolase A, fructose-bisphosphate (ALDOA) 【GENE ID: 226 】
A_70_P038521	1.70861e-05	2.2729	down	EE753980	Homo sapiens mRNA for KIAA1012 protein 【GENE ID: 22878 】
A_70_P020281	0.0192241	2.26882	down	EE779901	Homo sapiens B-cell CLL/lymphoma 11B (zinc finger protein) (BCL11B) 【GENE ID: 64919】
A_70_P000686	0.0070165	2.25422	down	FE026296	Unknown
A_70_P056812	0.0067095	2.24238	down	NM_001009763	Ovis aries leptin receptor(LEPR) 【GeneID: 443264 】
A_70_P036116	0.0124931	2.23424	down	EE756862	Homo sapiens WD40 repeat protein 26 (WDR26) 【GENE ID: 80232 】
A_70_P019441	0.0153102	2.22759	down	EE784615	Homo sapiens complement component 5 (C5) 【GeneID: 727 】
A_70_P051711	0.0291881	2.21204	down	EE802922	Homo sapiens nudix (nucleoside diphosphate linked moiety X)-type motif 4 (NUDT4) 【 GeneID: 11163 】
A_70_P048581	0.00334774	2.21119	down	EE850000	Homo sapiens kinesin family member 5B (KIF5B) 【GENE ID: 3799 】
A_70_P044871	0.0180245	2.2058	down	FE026903	Homosapiens sperm associated antigen 9 (SPAG9) 【GeneID: 9043 】
A_70_P008796	0.00840391	2.204	down	EE867241	Homa sapiens dedicator of cytokinesis 11 (Dock11) 【GeneID: 139818 】
A_70_P053696	0.0384357	2.19689	down	FE023100	Homo sapiens coiled-coil domain containing 50(CCDC50) 【GeneID: 152137】
A_70_P006211	0.0209066	2.19541	down	EE779128	Homo sapiens F-box and leucine-rich repeat protein 3(FBXL3) 【GeneID: 26224】
A_70_P058306	0.00878325	2.18973	down	FE023727	Homo sapiens thiopurine S-methyltransferase（TPMT）【GeneID: 7172】
A_70_P010621	0.0264673	2.16389	down	EE823530	Homo sapiens sialic acid binding Ig-like lectin 14(SIGLEC14)【GeneID: 100049587】
A_70_P054126	0.00262	2.16312	down	EE808653	Homo sapiens RAB28, member RAS oncogene family（RAB28）【GeneID: 9364】
A_70_P041827	0.0483822	2.16046	down	AF038130	Ovis aries complement component 3(C3)【GeneID: 443475】
A_70_P030012	0.0482096	2.16017	down	NM_001009790	Ovis aries ATP-binding cassette, sub-family B (MDR/TAP), member 1(ABCB1)【 GENE ID: 443367】
A_70_P003076	0.0070746	2.14915	down	EE763761	Ovis aries ribosomal protein s15(RPS15)【 GENE ID: 541599】
A_70_P021176	0.012789	2.13651	down	FE022162	Homo sapiens acyl-Coenzyme A dehydrogenase, C-4 to C-12 straight chain(ACADM)【GeneID: 34】
A_70_P012656	0.00352653	2.13577	down	CO001002	Homo sapiens guanine nucleotide binding protein, alpha q polypeptide (Gnaq) 【GeneID: 2776 】
A_70_P069266	0.024246	2.12963	down	EE750172	Homo sapiens zinc finger protein 664 (ZNF664) 【GENE ID: 144348 】
A_70_P032916	0.0439337	2.12909	down	CO001072	Homo sapiens guanine nucleotide binding protein (G protein), q polypeptide(GNAQ)【GeneID: 2776 】
A_70_P034551	0.00809232	2.10578	down	EE810013	Homo sapiens ubiquitin specific peptidase 7 (herpes virus-associated) (USP7) 【GENE ID: 7874 】
A_70_P007561	0.000393584	2.1038	down	EE808996	Homo sapiens origin recognition complex subunit 6 like (yeast) (ORC6L) 【GENE ID: 23594】
A_70_P033031	0.010346	2.09708	down	EE773214	Homo sapiens tropomyosin 2 (beta) (TPM2) transcript variant 1 【GENE ID: 7169 】
A_70_P039356	0.00117151	2.09401	down	NM_001038622	Ovis aries ATP citrate lyase(ACLY)
A_70_P058996	0.03982	2.08822	down	EE872988	Homo sapiens transmembrane protein 14C（TMEM14C） 【GENE ID: 51522 】
A_70_P067741	0.0280391	2.08782	down	EE756729	Homo sapiens Lcrp369 mRNA 【GENE ID: 51637 】
A_70_P023726	0.0290482	2.0853	down	EE870310	Unknown
A_70_P070931	0.0167086	2.08498	down	EE780495	Unknown
A_70_P014986	0.0229309	2.08145	down	FE034692	Homo sapiens hephaestin (HEPH) transcript variant 3 【 GENE ID: 9843 】
A_70_P056811	0.00057596	2.07751	down	NM_001009763	Ovis aries leptin receptor(LEPR)【GeneID: 443264 】
A_70_P006221	0.0195189	2.07492	down	EE793518	PREDICTED: Equus caballus similar to Uncharacterized protein 【GENE ID: 100068690 】
A_70_P024276	0.00977888	2.06613	down	EE749950	Unknown
A_70_P058141	0.0178774	2.05861	down	EE834139	Homo sapiens guanine nucleotide binding protein (G protein), beta polypeptide 4 (GNB4) 【GENE ID: 59345 】
A_70_P005511	0.034166	2.05631	down	EE785521	Ovis aries DIRAS family, GTP-binding RAS-like 3(DIRAS3) 【GeneID: 100147791】
A_70_P067891	0.02496	2.05565	down	DY500159	Unknown
A_70_P068196	0.0313326	2.05333	down	EE779349	Ovis aries trefoil factor 3(TFF3)【 GENE ID:780497】
A_70_P069921	0.0195049	2.05124	down	CU652601	Homo sapiens UTP6, small subunit (SSU) processome component, homolog (yeast)【GeneID: 55813】
A_70_P069836	0.0119662	2.05031	down	EE756236	Homo sapiens ring finger protein 130 (RNF130) 【 GENE ID: 55819 】
A_70_P051221	0.044108	2.04948	down	NM_001009395	Ovis aries hydroxysteroid (11-beta) dehydrogenase 1(HSD11B1)【GeneID: 443409】
A_70_P054971	0.0269675	2.0435	down	EE854435	Homo sapiens fucosyltransferase 8 (alpha (1 6) fucosyltransferase)（ FUT8) transcript variant 5 【GENE ID: 2530 】
A_70_P004401	0.00712895	2.03972	down	EE761737	Homo sapiens serpin peptidase inhibitor, clade E (nexin, plasminogen activator inhibitor type 1), member 2 (SERPINE2)【GENE ID: 5270 】
A_70_P044806	0.00355606	2.03399	down	FE038009	Human myosin IXA(MYO9A)【 GENE ID: 4649】
A_70_P063766	0.030815	2.02972	down	EE835871	Homo sapiens solute carrier family 39 (zinc transporter), member 8(SLC39A8)【GeneID: 64116】
A_70_P037576	0.03854	2.01159	down	EE812811	Ovis aries RAB28, member RAS oncogene family【GeneID: 100147792 】
A_70_P000276	0.0475832	2.00469	down	EE752906	Homo sapiens solute carrier family 39 (zinc transporter), member 8(SLC39A8)【GeneID: 64116】
A_70_P012821	0.00977584	2.00383	down	EE852414	Unknown
