# Supplementary material for: Histological and transcriptome-wide level characteristics of fetal myofiber hyperplasia during the second half of gestation in Texel and Ujumqin sheep
Source: BMC Genomics. 2011 Aug 14;12:411. doi: 10.1186/1471-2164-12-411 (PMC3173453; doi:10.1186/1471-2164-12-411)
Supplement: Additional file 3 — Differentially expressed (DE) genes in skeletal muscle between Texel and Ujumqin sheep at 85 d. [file 1471-2164-12-411-S3.XLS]

## Sheet: Sheet1
ProbeName	p-value	FCAbsolute	regulation	GenbankAccession	GeneName
A_70_P046666	0.000425603	16.2068	up	EE795873	Homo sapiens eukaryotic translation elongation factor 1 alpha 2( EEF1A2) 【GENE ID: 1917 】
A_70_P063416	0.0124224	10.387	up	EE775784	Homo sapiens fructose-1,6-bisphosphatase 2( FBP2) 【GENE ID: 8789】
A_70_P037371	0.000897602	7.82745	up	EE776937	Homo sapiens actinin, alpha 3 (ACTN3)【 GENE ID: 89 】
A_70_P033991	0.0111014	7.26173	up	CN823355	Pseudomonas fluorescens SBW25 complete genome【 serine transporter】
A_70_P054756	0.0447993	6.28874	up	EE791183	Homo sapiens apolipoprotein C-II (APOC2) 【 GENE ID:344 】
A_70_P003711	0.0375056	6.24651	up	CU655338	Bos taurus Y Chr CH240-467A2
A_70_P055056	0.00781839	6.03433	up	EE768552	Homo sapiens proteoglycan 3 (PRG3)【 GENE ID: 10394 】
A_70_P050846	0.0114725	5.59713	up	CU651713	Homo sapiens myosin, heavy chain 1, skeletal muscle, adult (MYH1) 【 GENE ID: 4619】
A_70_P007801	0.00593229	4.3585	up	EE815998
A_70_P018506	0.0102542	4.34656	up	EE775111	Homo sapiens myosin, heavy chain 1, skeletal muscle, adult (MYH1) 【 GENE ID: 4619 】
A_70_P019721	0.0123494	4.0009	up	EE787688	Homo sapiens complement component 4 binding protein, alpha (C4BPA) 【GENE ID: 722 】
A_70_P031291	0.0381393	3.8743	up	CN823640
A_70_P038871	0.0113165	3.51844	up	DY477576	Homo sapiens tropomodulin 4 (muscle) (TMOD4)【 GENE ID: 29765 】
A_70_P066386	0.0105523	3.42905	up	EE851120	Homo sapiens mRNA for Interferon-induced guanylate-binding protein 2 variant(GBP2)【GENE ID: 2634 】
A_70_P016471	0.0330493	3.20811	up	EE829459	Homo sapiens N-myc upstream regulated 1 (NDRG1), transcript variant 2【 GENE ID: 10397 】
A_70_P017591	0.00479841	3.11598	up	EE753919	PREDICTED: Bos taurus similar to C4b-binding protein alpha chain precursor (C4bp)(LOC515150)【GENE ID: 515150 】
A_70_P021781	0.0329695	3.08281	up	EE852571	Homo sapiens similar to desmoglein 3 (DSG3) 【GENE ID:1830 3 】
A_70_P030122	0.044406	3.08258	up	NM_001009256	Ovis aries acetyl-Coenzyme A carboxylase alpha(ACACA)【GeneID: 443186】
A_70_P061341	0.0182012	2.99257	up	EE827014
A_70_P030776	0.00910743	2.95546	up	EE773337	Homo sapiens secreted frizzled-related protein 2 (SFRP2) 【 GENE ID: 6423】
A_70_P010201	0.0422098	2.83689	up	DY493982	Homo sapiens S100 calcium binding protein A9 (S100A9)【 GENE ID: 6280 】
A_70_P059136	0.0361385	2.7002	up	EE831242	PREDICTED: Bos taurus similar to interleukin 32( LOC100139916)【 GENE ID: 100139916】
A_70_P070491	0.010489	2.66166	up	EE811653	Homo sapiens CCAAT/enhancer binding protein (C/EBP), gamma【 GENE ID: 1054 】
A_70_P010381	0.0142741	2.6279	up	EE832180	Homo sapiens eukaryotic translation elongation factor 1 alpha 2 (EEF1A2）【GENE ID: 1917 】
A_70_P019861	0.0166895	2.53619	up	EE775907	Homo sapiens cytochrome c oxidase subunit VIIa polypeptide 1 (muscle) (COX7A1)【GENE ID:1346】
A_70_P017071	0.0441067	2.39583	up	AY033393	Ovis aries estrogen receptor 1(ESR1)【GENE ID: 443228】
A_70_P001766	0.0282288	2.36304	up	EE751760	Homo sapiens lumican (Lum)【GENEID: 4060】
A_70_P053341	0.00619356	2.34907	up	FE021869	Ovis aries nucleoporin 35kDa【Gene ID: 129401】
A_70_P030073	0.0441176	2.33338	up	NM_001009423	Ovis aries CD1B【GeneID:443441 】
A_70_P050946	0.00852615	2.32695	up	NM_001082593	Ovis aries integrin, alpha M(ITGAM)【GeneID: 443217】
A_70_P041626	0.0100075	2.31715	up	EE775281	Ovis aries enolase(LOC443086)【GeneID:443086 】
A_70_P009386	0.000709255	2.31398	up	EE775763	Homo sapiens calsequestrin 1 (fast-twitch, skeletal muscle)【GENE ID: 844 】,
A_70_P015596	0.0296742	2.3134	up	FE025113	Homo sapiens isoleucyl-tRNA synthetase 2, mitochondrial（ IARS2）【GENE ID: 55699】
A_70_P038526	0.00465432	2.29297	up	EE748594	Human MHC class II HLA-DQ-beta (DQB1,DQw9)( HLA-DQB1) 【GENE ID: 3119 】
A_70_P011191	0.00670573	2.28153	up	EE772449
A_70_P016821	0.0488352	2.27114	up	M73984	Ovis aries MHC DR beta chain(MHCII-DRB1)【 GENE ID: 100144754】
A_70_P041627	0.00445464	2.26361	up	EE775281	Ovis aries enolase【GeneID:443086 】
A_70_P040716	0.0417013	2.24501	up	FE029986	Homo sapiens mannosidase, beta A, lysosomal (MANBA)【 GENE ID: 4126 】
A_70_P049151	0.0231883	2.24231	up	EE746337	Ovis aries prostaglandin F synthase(PGFS)【 GENE ID: 443108 】
A_70_P041622	0.00404374	2.22601	up	EE814113
A_70_P051351	0.00353141	2.21855	up	NM_001009192	442998	Ovis aries phosphorylase, glycogen, muscle(PYGM)【GeneID: 442998】
A_70_P041621	0.000969671	2.21705	up	EE814113	Ovis aries aldolase A(ALDOA)【GENE ID:443085】
A_70_P006944	0.0164961	2.19582	up	AM181175	Ovis aries isolate sheepB1125c11 MHC class I antigen (ovar)【GENE ID: 100171394 】
A_70_P026921	0.0037103	2.17045	up	BG874278	PREDICTED: Bos taurus misc_RNA (LOC539889)【GENE ID: 539889 】
A_70_P001016	0.000453024	2.16646	up	FE027322	Homo sapiens eukaryotic translation initiation factor 2, subunit 2 beta（EIF2S2）【GENE ID: 8894 】
A_70_P019381	0.0253317	2.09506	up	EE849746	Homo sapiens LOC649458 similar to hCG2036669 【GeneID: 649458 】
A_70_P026877	0.0222164	2.07739	up	EE829532	Ovis aries tubulin alpha 4a (TUBA4A)【GENE ID: 100302357 】
A_70_P017956	0.0101745	2.05529	up	EE819360	Homo sapiens triosephosphate isomerase 1 (TPI1), transcript variant 2【GENE ID: 7167 】
A_70_P016451	0.0165648	2.05522	up	CO202444	Ovis aries MHC class I allele ShO mRNA, partial cds 或Bos taurus MHC class I antigen (BOLA-N)【GENE ID: 100126048 】
A_70_P025526	0.0434717	2.05253	up	FE022577
A_70_P070301	0.00105702	2.04438	up	DY508088	Homo sapiens adenylosuccinate synthase like 1 (ADSSL1)【GENE ID: 122622 】
A_70_P028701	0.028936	2.03754	up	EE828819	Homo sapiens single immunoglobulin and toll-interleukin 1 receptor (TIR) domain (SIGIRR)【GENE ID: 59307 】
A_70_P023561	0.0494524	2.02842	up	EE870030
A_70_P043326	0.0159934	2.02788	up	EE791313	Homo sapiens hydroxysteroid (17-beta) dehydrogenase 4 (HSD17B4) 【GENE ID: 3295 】
A_70_P016117	0.00897235	2.01238	up	NM_001130934	Ovis aries MHC class I antigen（OVAR）【GENE ID:100171394】
A_70_P060536	0.047116	2.01115	up	FE034241	Homo sapiens mago-nashi homolog, proliferation-associated (Drosophila)(MAGOH)【GENE ID: 4116】
A_70_P071246	0.00816979	2.00304	up	FE036736	Homo sapiens family with sequence similarity 57, member A(FAM57A)【GeneID: 79850 】
A_70_P022586	0.000862146	30.7491	down	EE821676	PREDICTED: Bos taurus misc_RNA (LOC787322)【GENE ID: 787322 】
A_70_P023526	0.00994072	9.80409	down	EE869969
A_70_P015711	0.0190545	9.52282	down	FE025391
A_70_P005526	0.0436145	8.23404	down	CO202686	Homo sapiens stathmin-like 2（STMN2）【GENE ID: 11075 】
A_70_P016291	0.00162248	5.98677	down	EE793140	PREDICTED: Bos taurus similar to RHOBTB3 【GENE ID: 530930】
A_70_P068196	0.02089	5.19479	down	EE779349	Ovis aries trefoil factor 3(TFF3)【GENE ID:780497】
A_70_P039551	0.00380167	4.99564	down	NM_001009266	Ovis aries proopiomelanocortin(POMC)【GeneID:443212】
A_70_P040491	0.00325308	4.70276	down	EE795297
A_70_P039552	0.0024139	4.26211	down	NM_001009266	Ovis aries proopiomelanocortin(POMC)【GeneID:443212】
A_70_P024811	0.00338122	3.88323	down	EE777383	Homo sapiens epithelial cell adhesion molecule( EPCAM) 【GENE ID: 4072】
A_70_P001706	0.00072946	3.58375	down	FE033261	Homo sapiens aldolase A, fructose-bisphosphate (ALDOA) 【GENE ID: 226 】
A_70_P023451	0.0230925	3.48944	down	EE870873
A_70_P034426	0.0146468	3.43894	down	EE852195
A_70_P030011	0.0161998	3.36846	down	NM_001009790	Ovis aries ATP-binding cassette, sub-family B (MDR/TAP)(ABCB1) 【 GENE ID:443367】
A_70_P052096	0.0446589	3.28641	down	FE022501	Homo sapiens dCTP pyrophosphatase 1 (DCTPP1) 【GENE ID: 79077】
A_70_P017026	0.0382697	3.15356	down	NM_001129904	Ovis aries cytochrome P450 CYP3A24【GeneID: 100170111】
A_70_P023331	0.0431865	3.05958	down	EE869700	Bos taurus T cell receptor gamma cluster 1 (TCRG1) gene
A_70_P033916	0.0389097	3.03207	down	CO202856	Pseudomonas fluorescens Pf-5, phosphate transport system peripheral membrane protein B
A_70_P001856	0.00156811	3.00874	down	DY480516	Homo sapiens ribosomal protein L39 (RPL39)【 GENE ID: 285785 】
A_70_P058191	0.0258797	2.99951	down	EE835800	Homo sapiens DEAD (Asp-Glu-Ala-Asp) box polypeptide 17(DDX17) 【GENE ID: 10521 】
A_70_P011246	0.0491712	2.86336	down	EE771415	Bos taurus UL16 binding protein 3 (ULBP3) 【GENE ID: 508495】
A_70_P002621	0.00803033	2.85085	down	EE752766	Homo sapiens mitogen-activated protein kinase kinase kinase 13, transcript variant 1 (MAP3K13) 【 GeneID: 9175 】
A_70_P060641	0.0488326	2.82396	down	EE753991
A_70_P037096	0.0214204	2.77331	down	EE773353	Homo sapiens phosphoinositide-3-kinase, regulatory subunit 1 (alpha) (PIK3R1), transcript variant 2【GENE ID: 5295 】
A_70_P034876	0.0148084	2.7461	down	FE028821	Homo sapiens Hermansky-Pudlak syndrome 3 (HPS3)【 GeneID: 84343 】
A_70_P004401	0.00372749	2.5985	down	EE761737	Homo sapiens serpin peptidase inhibitor, clade E (nexin, plasminogen activator inhibitor type 1), member 2 (SERPINE2)【GENE ID: 5270 】
A_70_P060266	0.0328636	2.5245	down	EE763198	Homo sapiens DnaJ (Hsp40) homolog, subfamily B, member 1 (DNAJB1), 【 GENE ID: 171221 】
A_70_P030012	0.0263457	2.50024	down	NM_001009790	Ovis aries ATP-binding cassette, sub-family B (MDR/TAP), member 1(ABCB1)【 GENE ID: 5243 】
A_70_P020281	0.0300994	2.49929	down	EE779901	Homo sapiens B-cell CLL/lymphoma 11B (zinc finger protein) (BCL11B), transcript variant 2【GENE ID: 64919】
A_70_P015341	0.0346155	2.47492	down	FE024289
A_70_P012361	0.0134062	2.46359	down	FE032877	Homo sapiens cerebellin 2 precursor (CBLN2)【GENE ID: 147381】
A_70_P008446	0.000167588	2.40583	down	CN824560	Homo sapiens visinin-like 1【GENE ID：7447】
A_70_P030236	0.00245808	2.38787	down	NM_001009279	Ovis aries aquaporin 4 (AQP4)【GeneID:443268】
A_70_P032311	0.032382	2.38691	down	FE029933	Homo sapiens chromosome 4 open reading frame 31( C4orf31)【GENE ID: 79625】
A_70_P024671	0.0102714	2.3808	down	EE754710	Homo sapiens inhibin, beta B (INHBB) 【GENE ID: 3625 】
A_70_P065376	0.0438495	2.34367	down	EE753472	Ovis aries F-box protein 32(FBXO32)【GeneID: 114907 】
A_70_P052246	0.0146203	2.3273	down	EE813975	Homo sapiens mRNA for phosphoinositide-binding protein, isolate SR1( WDFY1) 【GENE ID: 57590】
A_70_P019391	0.00905576	2.29506	down	EE850952	Homo sapiens archease-like protein (ZBTB8OS) 【GENE ID: 339487 】
A_70_P048521	0.00696203	2.29436	down	EE750941	Homo sapiens guanine nucleotide binding protein (G protein), q polypeptide( GNAQ)【GeneID: 2776 】
A_70_P071706	0.0326463	2.26424	down	FE033904	Homo sapiens TRAF and TNF receptor associated protein (TTRAP) 【GENE ID: 51567】
A_70_P002496	0.0495374	2.24905	down	FE027438
A_70_P012581	0.00144992	2.22372	down	NM_001009738	Ovis aries SP17 protein (SP17)【GeneID:443067】
A_70_P030241	0.0224953	2.2232	down	NM_001009306	Ovis aries prolactin(PRL)【GeneID: 443317】
A_70_P014316	0.00471382	2.22247	down	FE037954	Homo sapiens mRNA for TEA domain family member 1 variant protein( TEAD1) 【GENE ID: 7003】
A_70_P037471	0.000501374	2.19326	down	EE784319	Homo sapiens mRNA for N2,N2-dimethylguanosine tRNA methyltransferase-like(C1orf25) 【GENE ID: 81627 】
A_70_P061331	0.0364348	2.15102	down	DY496264	Homo sapiens chemokine (C-X-C motif) ligand 2 (CXCL2) 【GENE ID: 2920 】
A_70_P054741	0.00411748	2.14634	down	EE766024	Homo sapiens amnionless homolog (mouse) (AMN) 【GENE ID: 81693 】
A_70_P035321	0.00130995	2.1452	down	FE034879	Homo sapiens ribonuclease P/MRP 30kDa subunit (RPP30) 【GENE ID: 10556】
A_70_P022691	0.0127309	2.14517	down	EE823329	Homo sapiens FAM107A family with sequence similarity 107, member A 【GeneID: 11170】
A_70_P012026	0.0314827	2.13037	down	FE031838
A_70_P043906	0.0259031	2.11294	down	FE028822
A_70_P065386	0.0199755	2.10579	down	EE753492	Homo sapiens methyltransferase like 7A (METTL7A) 【GENE ID: 25840】
A_70_P044651	0.0232915	2.06456	down	FE037468	Homo sapiens early B-cell factor 1 (EBF1) 【GENE ID: 1879】
A_70_P038916	0.0322588	2.06081	down	EE830456	Homo sapiens RAB22A, member RAS oncogene family (RAB22A) 【 GENE ID: 57403 】
A_70_P040416	0.0320459	2.05438	down	EE794529
A_70_P015101	0.0341062	2.016	down	EE794125	Homo sapiens coiled-coil domain containing 82 (CCDC82) 【 GENE ID: 79780 】
A_70_P006161	0.0155295	2.01086	down	EE862234	Homo sapiens coagulation factor III (thromboplastin, tissue factor) (F3) 【GENE ID: 2152 】
A_70_P061621	0.024859	2.00726	down	EE749065	Homo sapiens PDZ domain containing 1 (PDZK1) 【GENE ID: 5174 】
