# Supplementary material for: Histological and transcriptome-wide level characteristics of fetal myofiber hyperplasia during the second half of gestation in Texel and Ujumqin sheep
Source: BMC Genomics. 2011 Aug 14;12:411. doi: 10.1186/1471-2164-12-411 (PMC3173453; doi:10.1186/1471-2164-12-411)
Supplement: Additional file 4 — Differentially expressed (DE) genes in skeletal muscle between Texel and Ujumqin sheep at 100 d. [file 1471-2164-12-411-S4.XLS]

## Sheet: Sheet1
ProbeName	p-value	FCAbsolute	regulation	GenbankAccession	EntrezGeneID	GeneName
A_70_P017031	0.00889839	131.773	up	L08792	Sheep MHC class II (OVAR-DQB1)
A_70_P019736	0.00709747	12.67	up	EE786692	PREDICTED: Bos taurus similar to complement component 3( LOC528040)【GENE ID: 528040】
A_70_P033991	0.00376006	10.7117	up	CN823355	Pseudomonas fluorescens SBW25 complete genome，serine transporter
A_70_P044801	0.0305885	10.1589	up	EE862627	Homo sapiens chemokine ligand 26-like protein(CCL26)【GENE ID: 10344 】
A_70_P057056	0.0338408	5.98299	up	EE780570	Unknown
A_70_P024246	0.00325372	5.84621	up	EE859238	Homo sapiens pyruvate dehydrogenase kinase, isozyme 4 (PDK4)【GeneID: 5166 】
A_70_P057421	0.00164088	5.21585	up	EE784201	Homo sapiens MAK16 homolog (S. cerevisiae) (MAK16) 【 GENE ID: 84549 】
A_70_P070736	0.0161422	5.1966	up	EE824836	Homo sapiens thioredoxin reductase(TXNRD1)【 GeneID: 7296 】
A_70_P011371	0.0167326	4.25396	up	EE813532	Homo sapiens isopentenyl-diphosphate delta isomerase 1 (IDI1)【 GeneID: 3422 】
A_70_P001016	3.07577e-05	3.94906	up	FE027322	Homo sapiens eukaryotic translation initiation factor 2(EIF2S2)【GENE ID: 8894 】
A_70_P056111	0.000431536	3.90732	up	EE836421	Unknown
A_70_P043816	0.0487773	3.77379	up	FE028609	Unknown
A_70_P036101	0.00222684	3.39256	up	DY485176	Homo sapiens NOP10 ribonucleoprotein homolog (yeast) (NOP10)【 GENE ID: 55505 】
A_70_P056471	0.00376854	3.12356	up	FE029732	Homo sapiens RAR-related orphan receptor c(RORC)【 GENE ID: 6097 】
A_70_P063571	0.000844038	2.86078	up	FE035573	Unknown
A_70_P045011	0.0151789	2.82657	up	FE029076	Homo sapiens SFT2 domain containing 1(SFT2D1)【GeneID: 113402 】
A_70_P065907	0.0342669	2.75368	up	EE849946	Homo sapiens fragile X mental retardation 1 (FMR1)【GENE ID: 2332】
A_70_P060261	0.00679566	2.68874	up	EE803408	Unknown
A_70_P044021	0.0190571	2.63323	up	FE029107	Bos taurus similar to phospholipase inhibitor(MGC148293)【GENE ID: 617425 】
A_70_P063751	0.0431121	2.5763	up	EE780255	Homo sapiens lipolysis stimulated lipoprotein receptor (LSR) 【 GENE ID: 51599】
A_70_P014846	0.0407276	2.53191	up	CN821979	Homo sapiens RUN domain containing 3B(RUNDC3B)【GeneID: 154661 】
A_70_P065911	0.0429575	2.5235	up	EE758015	Homo sapiens telomeric repeat binding factor (NIMA-interacting) 1 (TERF1)【 GENE ID: 7013 】
A_70_P044076	0.0115285	2.50151	up	FE029226	Bos taurus glutamate-cysteine ligase catalytic subunit (GCLC),
A_70_P012356	0.0459088	2.4244	up	FE032847	Homo sapiens chromosome 6 open reading frame 105 ortholog 【GENE ID:84830 】
A_70_P041906	0.0342179	2.42254	up	EE773832	Homo sapiens brain my033 protein (CD200)【GENE ID: 4345 】
A_70_P063786	0.0197426	2.3696	up	FE037474	Unknown
A_70_P016656	0.0300672	2.30208	up	EE835635	Ovis aries glutathione S-transferase alpha 1(GSTA1)【GeneID: 100141301 】
A_70_P063416	0.0436473	2.22699	up	EE775784	Homo sapiens fructose-1,6-bisphosphatase 2(FBP2)【GENE ID: 8789 】
A_70_P044301	0.0197541	2.21552	up	FE030102	Unknown
A_70_P061341	0.00515087	2.20287	up	EE827014	Unknown
A_70_P046166	0.031306	2.19222	up	EE748191	Homo sapiens eukaryotic translation initiation factor 2-alpha kinase(EIF2AK2)【GENE ID:5610 】
A_70_P013251	0.00999479	2.17769	up	EE755844	Homo sapiens ATPase, H+ transporting, lysosomal accessory protein 2(ATP6AP2)【GENE ID: 10159 】
A_70_P000035	0.00317511	2.17065	up	EE751947	Homo sapiens shisa homolog 2 (Xenopus laevis) (SHISA2) 【 GENE ID: 387914 】
A_70_P021931	0.00392082	2.16437	up	EE804890	Homo sapiens apolipoprotein A-I( APOA1)【GeneID: 335 】
A_70_P060591	0.000627008	2.15399	up	EE847151	Capra hircus keratin associated protein 8.2 mRNA,
A_70_P018136	0.0312799	2.10097	up	EE810736	Homo sapiens transmembrane protein 59(TMEM59)【 GENE ID: 9528 】
A_70_P016361	0.0159456	2.09404	up	NM_001093783	Ovis aries kappa light chain【GENE ID: 100037688】
A_70_P016716	0.014139	2.06419	up	CN822278	Unknown
A_70_P040361	0.000116568	2.0481	up	EE818858	Homo sapiens NADPH dependent diflavin oxidoreductase 1 (NDOR1) 【GENE ID: 27158】
A_70_P056561	0.0436113	2.02774	up	EE815954	Homo sapiens signal recognition particle receptor, B subunit(SRPRB)【GENE ID: 58477 】
A_70_P020756	0.0112504	2.02015	up	CU654202	Homo sapiens heterogeneous nuclear ribonucleoprotein K (HNRNPK) 【 GENE ID: 3190 】
A_70_P023481	0.0267182	2.01444	up	EE869863	Homo sapiens pellucida glycoprotein 3 (sperm receptor) (ZP3)【GENE ID: 7784 】
A_70_P040491	0.0148663	2.01269	up	EE795297	Unknown
					Unknown
A_70_P001731	0.0209271	8.03805	down	EE780294	Homo sapiens trafficking protein, kinesin binding 1 (TRAK1)【GeneID: 22906 】
A_70_P017916	0.0325435	8.02966	down	EE828626	Homo sapiens S100 calcium binding protein A11(S100A11)【 GENE ID: 6282 】
A_70_P032741	0.0348798	7.08763	down	CF116713	Bos taurus defensin, beta (DEFB) 【GeneID: 768318 】
A_70_P001411	0.0368277	5.59439	down	EE873259	Homo sapiens secretoglobin, family 1D, member 2 (SCGB1D2) 【GENE ID: 10647】
A_70_P039326	0.0422548	4.49986	down	NM_001009410	Ovis aries thyroid stimulating hormone receptor(TSHR)【GeneID:443428】
A_70_P065771	0.012636	4.48998	down	EE758227	Unknown
A_70_P023331	0.000117571	4.32327	down	EE869700	Unknown
A_70_P045271	0.0101395	4.00568	down	EE788300	Homo sapiens paraoxonase 1 (PON1)【 GENE ID: 5444】
A_70_P063941	0.00738326	3.44028	down	EE782224	Unknown
A_70_P043501	0.0163335	2.91293	down	EE769056	Homo sapiens insulin induced gene 1 (INSIG1)【GENE ID: 3638】
A_70_P011511	0.00019207	2.69945	down	DY500857	Homo sapiens quinoid dihydropteridine reductase (QDPR) 【GENE ID: 5860 】
A_70_P039361	0.00367315	2.66848	down	NM_001009254	Ovis aries stearoyl-CoA desaturase(SCD)【GENE ID: 443185】
A_70_P001031	0.0308684	2.66673	down	FE027376	Unknown
A_70_P010651	0.0149273	2.65622	down	EE859705	Unknown
A_70_P044631	0.00464282	2.62613	down	EE858716	PREDICTED: Bos taurus similar to P antigen family, member 3 (prostate associated)( LOC787026)【GENE ID: 787026】
A_70_P059936	0.027901	2.59797	down	DY521898	Homo sapiens protease, serine, 35 (PRSS35)【GeneID: 167681 】
A_70_P064921	0.0240782	2.54232	down	EE748095	Homo sapiens stearoyl-CoA desaturase (SCD) 【GENE ID: 6319 SCD】
A_70_P064776	0.0365673	2.52475	down	EE747663	Homo sapiens tumor necrosis factor, alpha-induced protein 8 (TNFAIP8)【GENE ID: 25816 】
A_70_P018186	0.00155793	2.4485	down	EE825947	Homo sapiens tenascin C( TNC)【 GENE ID: 3371】
A_70_P035321	0.011272	2.43702	down	FE034879	Homo sapiens ribonuclease P/MRP 30kDa subunit(RPP30)【 GENE ID: 10556 】
A_70_P000781	0.0118562	2.42037	down	FE026531	Homo sapiens SH3-domain kinase binding protein 1 (SH3KBP1) 【 GENE ID: 30011 】
A_70_P003506	0.0110943	2.40762	down	CU638117	Unknown
A_70_P039456	0.00858663	2.35592	down	NM_001082594	Ovis aries interleukin 13(IL13)【GeneID:664707】
A_70_P007106	0.0263464	2.31294	down	FE024769	Unknown
A_70_P013101	0.00767042	2.26934	down	CF117624	Homo sapiens rhomboid, veinlet-like 1 (Drosophila)(RHBDL1)【GeneID: 9028 】
A_70_P068131	0.0121709	2.23361	down	DQ152973	Ovis aries lymphoid enhancer binding factor1 (LEF-1)【GeneID:780521 】
A_70_P009206	0.00285445	2.2064	down	EE774249	Homo sapiens nudix (nucleoside diphosphate linked moiety X)-type motif 4 (NUDT4)【 GENE ID: 11163 】
A_70_P052631	0.038102	2.20041	down	EE819029	Homo sapiens TBC1 domain family, member 5 (TBC1D5)【GENE ID: 9779 】
A_70_P005846	0.0493866	2.19866	down	EE770129	Homo sapiens mitochondria solute carrier protein (MSCP)【GENE ID: 51312 】
A_70_P047086	0.0250669	2.17272	down	EE838429	Homo sapiens lanosterol synthase (2,3-oxidosqualene-lanosterol cyclase)( LSS)【GENE ID: 4047】
A_70_P065631	0.0132128	2.14447	down	EE762216	Homo sapiens Retinol dehydrogenase 11 (Retinal reductase 1)(RDH11)【GENE ID: 51109 】
A_70_P016481	0.0341498	2.13252	down	EE759177	Homo sapiens acetyl CoA transferase-like protein (ACAT2)【 GENE ID: 39 】
A_70_P003591	0.000676228	2.13194	down	CU654520	Unknown
A_70_P001856	0.0375332	2.13132	down	DY480516	Homo sapiens ribosomal protein L39 (RPL39)【GENE ID: 6170】
A_70_P032526	0.00732948	2.13059	down	CF118796	Unknown
A_70_P068132	0.0148148	2.12529	down	DQ152973	Ovis aries lymphoid enhancer binding factor 1(LEF-1)【GeneID: 780521】
A_70_P023451	0.00905728	2.11478	down	EE870873	Unknown
A_70_P003846	0.0211572	2.09736	down	FE023076	Homo sapiens ring finger protein 219 (RNF219)【 GENE ID: 79596 】
A_70_P066996	0.00450164	2.08064	down	FE021774	B.taurus CI-B14.5b mRNA for NADH dehydrogenase (ubiquinone)(NDUFC2)【GENE ID: 338046 】
A_70_P039446	0.0305767	2.07802	down	NM_001009784	Ovis aries actin, beta(ACTB)【GeneID: 443052 】
A_70_P028771	0.015448	2.04715	down	EE760194	Bos taurus cytochrome P450, family 51, subfamily A(CYP51)【GENE ID: 505060 】
A_70_P011321	0.0107431	2.03986	down	EE794751	Bos taurus CL2 gene, 3' UTR
A_70_P025536	0.000897845	2.03937	down	FE022583	Homo sapiens glutamate receptor, metabotropic 8 (GRM8) 【 GENE ID: 2918 】
A_70_P022691	0.0048932	2.03288	down	EE823329	Homo sapiens FAM107A family with sequence similarity 107, member A【 GENE ID: 11170 】
A_70_P007491	0.025415	2.03043	down	FE022116	Homo sapiens centromere protein P (CENPP)【GENE ID: 401541 】
A_70_P028081	0.0213355	2.02708	down	EE803934	Homo sapiens sialidase 1 (lysosomal sialidase) (NEU1) 【GENE ID: 4758 】
A_70_P030376	0.031963	2.00786	down	NM_001009189	Ovis aries UDP-glucuronosyltransferase(SHEUGT1A07)【GeneID: 442993】
