# Supplementary material for: Histological and transcriptome-wide level characteristics of fetal myofiber hyperplasia during the second half of gestation in Texel and Ujumqin sheep
Source: BMC Genomics. 2011 Aug 14;12:411. doi: 10.1186/1471-2164-12-411 (PMC3173453; doi:10.1186/1471-2164-12-411)
Supplement: Additional file 5 — Differentially expressed (DE) genes in skeletal muscle between Texel and Ujumqin sheep at 120 d. [file 1471-2164-12-411-S5.XLS]

## Sheet: Sheet1
ProbeName	p-value	FCAbsolute	regulation	GenbankAccession	GeneName
A_70_P017031	0.0210223	1389.16	up	L08792	Sheep MHC class II (OVAR-DQB1)
A_70_P066011	0.00712577	670.439	up	FE028749	Homo sapiens ubiquitin specific peptidase 9, Y-linked(USP9Y) 【GENE ID: 8287】
A_70_P066386	0.0261066	76.8096	up	EE851120	Homo sapiens guanylate binding protein 2, interferon-inducible(GBP2)【 GENE ID: 2634 】
A_70_P052621	0.028544	14.059	up	EE778111	Homo sapiens pyrophosphatase (inorganic) 1(PPA1)【GENE ID: 5464 】
A_70_P066921	0.0135487	13.9297	up	EE800925	Homo sapiens guanylate binding protein 2, interferon-inducible(GBP2)【GENE ID: 2634 】
A_70_P065251	0.026068	9.68277	up	EE748701	Homo sapiens CD48 molecule 【GENE ID: 962 】
A_70_P033991	0.00256176	9.63963	up	CN823355	Pseudomonas fluorescens Pf0-1,
A_70_P044801	0.0100862	7.25838	up	EE862627	Homo sapiens chemokine ligand 26-like protein (CCL26)【GENE ID:10344 】
A_70_P035891	0.0105202	5.92738	up	EE805356	Homo sapiens sorting nexin 10 (SNX10) 【GENE ID: 29887】
A_70_P007801	0.00430552	5.76932	up	EE815998	Unknown
A_70_P015266	0.02049	5.29165	up	FE031578	Unknown
A_70_P000126	0.0335364	4.96524	up	EE807554	Homo sapiens guanylate binding protein 4 (GBP4)【GENE ID: 115361】
A_70_P016471	0.00146256	4.39536	up	EE829459	Homo sapiens N-myc upstream regulated 1 (NDRG1) 【GENE ID: 10397】
A_70_P039346	0.0208354	4.3187	up	NM_001009789	Ovis aries prostaglandin F receptor (FP)【GeneID: 443366】
A_70_P044991	0.0132621	4.26617	up	FE032059	Unknown
A_70_P011531	0.0321	4.13569	up	EE776172	Homo sapiens CCAAT/enhancer binding protein (C/EBP), beta (CEBPB)【 GENE ID: 1051】
A_70_P045436	0.00447267	4.13211	up	EE827672	Homo sapiens glutathione S-transferase theta 1 (GSTT1)【GENE ID: 2952】
A_70_P056111	0.046781	4.00868	up	EE836421	Unknown
A_70_P005806	0.00434772	3.90082	up	EE822916	Homo sapiens 5-azacytidine induced 2 (AZI2) 【GENE ID: 64343 】
A_70_P043751	0.00807932	3.48732	up	FE028439	Bos taurus hypothetical LOC510904 (LOC510904)【GENE ID: 510904】
A_70_P056966	0.00260095	3.48131	up	EE858948	Homo sapiens KIAA1598 【GeneID: 57698 】
A_70_P071581	0.0450244	3.28144	up	EE857276	Homo sapiens bone marrow stromal cell antigen 1 (BST1)【GENE ID: 683 】
A_70_P067611	0.0290306	3.14114	up	CO202224	Homo sapiens CD36 molecule (thrombospondin receptor) (CD36) 【 GENE ID: 948】
A_70_P040461	0.00311066	3.09151	up	EE794956	Homo sapiens cell adhesion molecule with homology to L1CAM (close homolog of L1)（CHL1） 【 GENE ID: 10752 】
A_70_P053576	0.000454914	2.98109	up	EE855097	Homo sapiens aldo-keto reductase family 1, member C2 (AKR1C2)【 GENE ID: 1646 】
A_70_P049313	0.0133511	2.94991	up	EE850278	Homo sapiens aldo-keto reductase family 1, member C2 (AKR1C2)【 GENE ID: 1646 】
A_70_P050256	0.0275725	2.91616	up	EE754695	Unknown
A_70_P023581	0.00402531	2.87707	up	EE870102	Unknown
A_70_P057376	0.0422766	2.82411	up	EE763372	Homo sapiens N-acetylglucosamine-1-phosphate transferase, alpha and beta subunits (GNPTAB)【GENE ID: 79158】
A_70_P022956	0.0256017	2.75508	up	EE844179	Unknown
A_70_P030056	0.0477818	2.75203	up	NM_001009327	Ovis aries interleukin 10(IL10)【GeneID:443342】
A_70_P001071	0.0163912	2.65453	up	FE027501	Unknown
A_70_P044301	0.0436969	2.63046	up	FE030102	Unknown
A_70_P045856	0.0398186	2.61438	up	EE804530	Unknown
A_70_P016816	0.0203195	2.56091	up	M34675	Sheep MHC class I protein gene, 3' end
A_70_P050535	0.0163914	2.53486	up	EE790688	Homo sapiens aldo-keto reductase family 1, member C3(AKR1C3)【GENE ID: 8644 】
A_70_P024551	0.0389546	2.52034	up	NM_001127268	Ovis aries neuropeptide VF precursor 【GeneID: 100127217】
A_70_P006211	0.00917286	2.49187	up	EE779128	Bos taurus F-box and leucine-rich repeat protein 3 (FBXL3) 【 GENE ID: 540712】
A_70_P050947	0.0230403	2.46424	up	NM_001082593	Ovis aries integrin, alpha M (complement component 3 receptor 3 subunit)(ITGAM)【GeneID: 443217】
A_70_P024552	0.0464725	2.42598	up	NM_001127268	Ovis aries neuropeptide VF precursor 【GeneID: 100127217】
A_70_P006841	0.0348756	2.36647	up	EE772251	Homo sapiens zinc finger protein 215【GeneID: 7762 】
A_70_P037526	0.0444563	2.33396	up	EE823955	Homo sapiens tripartite motif-containing 10 (TRIM10) 【GENE ID: 10107 】
A_70_P014907	0.019159	2.32329	up	EE836285	Ovis aries ribosomal protein S25(RPS25)【GeneID: 443521】
A_70_P038631	0.0156833	2.32037	up	DY519331	Homo sapiens procollagen-lysine, 2-oxoglutarate 5-dioxygenase 2 (PLOD2) 【 GENE ID: 5352】
A_70_P025216	0.0247312	2.31926	up	EE747350	Unknown
A_70_P037541	0.0276746	2.29864	up	EE855753	Homo sapiens mitochondrial trans-2-enoyl-CoA reductase(MECR)【GENE ID: 51102 】
A_70_P013266	0.0494308	2.27974	up	DY510665	Homo sapiens elastin (ELN) 【 GENE ID: 2006】
A_70_P006036	0.0286584	2.26773	up	EE757970	Homo sapiens keratin 72 (KRT72) 【GENE ID: 140807 】
A_70_P066866	0.0159865	2.23969	up	EE874417	Homo sapiens Kruppel-like factor 9 (KLF9)【 GENE ID: 687 】
A_70_P071391	0.00786617	2.21311	up	DY490804	Homo sapiens Rho GTPase activating protein 30(ARHGAP30)【GENE ID: 257106 】
A_70_P020096	0.0446475	2.20776	up	EE777430	Unknown
A_70_P001546	0.0231575	2.19359	up	M34676	Sheep MHC class I protein gene,
A_70_P012936	0.0417011	2.18234	up	EE752993	Unknown
A_70_P023641	0.0225836	2.1682	up	FE036005	Homo sapiens cell division cycle associated 7-like (CDCA7L) 【 GeneID: 55536 】
A_70_P054216	0.0359837	2.15041	up	EE831089	Homo sapiens sialic acid binding Ig-like lectin 8(SIGLEC8)【 GENE ID: 27181 】
A_70_P049632	0.0261333	2.12753	up	NM_001135927	Ovis aries toll-like receptor 6(TLR6)【GeneID: 554257】
A_70_P050161	0.00112343	2.11866	up		Unknown
A_70_P030901	0.0271867	2.10832	up	EE759962	Homo sapiens DNA-damage-inducible transcript 4 (DDIT4) 【 GENE ID: 54541 】
A_70_P050946	0.0370611	2.09671	up	NM_001082593	Ovis aries integrin, alpha M (complement component 3 receptor 3 subunit)(ITGAM)【GeneID: 443217】
A_70_P014906	0.014805	2.04508	up	EE836285	Ovis aries ribosomal protein S25(RPS25)【GENE ID: 443521】
A_70_P033971	0.0182057	2.01566	up	EE822982	Homo sapiens aldolase C, fructose-bisphosphate (ALDOC)【GENE ID: 230 】
A_70_P043766	0.0397588	2.00669	up	FE028505	Unknown
A_70_P056081	0.0393923	2.00265	up	EE834652	PREDICTED: Sus scrofa similar to nucleoplasmin 2 (LOC100154488) 【GENE ID: 100154488】
A_70_P035741	9.8086e-06	65.5907	down	FE033512	Bos taurus X (inactive)-specific transcript (XIST), non-coding RNA【 GENE ID: 338325 】
A_70_P045036	0.00105271	47.5229	down	EE871666	Bos taurus X (inactive)-specific transcript (XIST), non-coding RNA【 GENE ID: 338325】
A_70_P022586	0.00169638	26.7968	down	EE821676	Homo sapiens similar to KIAA0980 protein(NNL)【 GENE ID: 22981 】
A_70_P005526	0.0353844	21.2702	down	CO202686	Homo sapiens full-length cDNA clone CS0DF030YO23 of Fetal brain(STMN2) 【 GENE ID: 11075 】
A_70_P018856	0.0190246	15.3696	down	EE791277	Homo sapiens ATP-binding cassette, sub-family B (MDR/TAP), member 4 (ABCB4)【GENE ID: 5244】
A_70_P024026	0.0014898	14.2447	down	EE835362	Bos taurus X (inactive)-specific transcript (XIST), non-coding RNA【 GENE ID: 338325 】
A_70_P015216	0.00647339	9.28536	down	FE024033	Unknown
A_70_P024811	0.0129888	7.16329	down	EE777383	Ovis aries epithelial cell adhesion molecule (EPCAM)【GENE ID: 100302339 】
A_70_P046321	0.00642819	5.71916	down	EE861788	Unknown
A_70_P019481	0.0181399	4.91639	down	EE828813	Homo sapiens transformation/transcription domain-associated protein(TRRAP)【 GENE ID: 8295 】
A_70_P030147	0.0371451	4.8408	down	NM_001009261	Ovis aries prion protein 2 (dublet)(PRND)【GeneID: 443194】
A_70_P025536	0.0188569	4.61899	down	FE022583	Homo sapiens glutamate receptor, metabotropic 8 (GRM8)【 GENE ID: 2918 】
A_70_P051317	0.0101423	4.46443	down	NM_001009479	Ovis aries natriuretic peptide precursor C(NPPC)【GeneID: 23627】
A_70_P051316	0.00860365	4.38798	down	NM_001009479	Ovis aries natriuretic peptide precursor C(NPPC)【GeneID: 23627】
A_70_P030402	0.030713	4.36678	down	NM_001093787	Ovis aries kallikrein 1(KLK1)【GeneID: 100048991】
A_70_P060601	0.00771629	4.12858	down	EE845738	Unknown
A_70_P030401	0.0309821	3.96797	down	NM_001093787	Ovis aries kallikrein 1(KLK1)【GeneID: 100048991】
A_70_P053246	0.0318163	3.69266	down	EE836277	Homo sapiens fibronectin type III and ankyrin repeat domains 1(FANK1)【GENE ID: 92565 】
A_70_P031366	0.0411871	3.65591	down	CD288048	Bos taurus X (inactive)-specific transcript (XIST), non-coding RNA【 GENE ID: 338325 】
A_70_P068257	0.0232265	3.52613	down	DQ065749	Ovis aries voltage gated potassium channel subtype 2.1(LOC780449)【NENE ID: 780449】
A_70_P052631	0.00176617	3.37077	down	EE819029	Homo sapiens TBC1 domain family, member 5 (TBC1D5)【 GENE ID: 9779 】
A_70_P023331	0.0452998	3.27649	down	EE869700	Unknown
A_70_P041766	0.0235091	3.19279	down	AF265552	Ovis aries BARX homeobox 2(BARX2)【GeneID: 8538 】
A_70_P032181	0.0128727	3.07544	down	EE759761	Unknown
A_70_P047006	0.00190178	2.99817	down	EE802762	Unknown
A_70_P068256	0.0256936	2.90715	down	DQ065749	Ovis aries voltage gated potassium channel subtype 2.1(LOC780449)【NENE ID: 780449】
A_70_P072176	0.0214824	2.89587	down	FE038103	Unknown
A_70_P030011	0.0436391	2.76444	down	NM_001009790	Ovis aries ATP-binding cassette, sub-family B (MDR/TAP), member 1(ABCB1)【GeneID: 443367 】
A_70_P028491	0.004541	2.76187	down	EE827379	Homo sapiens acyl-CoA thioesterase 7 (ACOT7) 【 GENE ID: 11332 】
A_70_P022916	0.000842652	2.74364	down	EE828151	Homo sapiens mitogen-activated protein kinase kinase kinase 14(MAP3K14)【GENE ID: 9020 】
A_70_P013536	0.0446107	2.73845	down	DY492060	Homo sapiens mRNA for C1q and tumor necrosis factor related protein 6 variant( C1QTNF6)【GENE ID: 114904】
A_70_P019716	0.0227996	2.7107	down	EE792180	Homo sapiens alcohol dehydrogenase 6 (class V)(ADH6)【GeneID: 130 】
A_70_P044111	0.0125501	2.67594	down	FE029371	Homo sapiens Scm-like with four mbt domains 1 (SFMBT1)【GENE ID: 51460 】
A_70_P033116	0.0321932	2.57764	down	EE866840	Homo sapiens prolylcarboxypeptidase (angiotensinase C)(PRCP)【GENE ID: 5547 】
A_70_P018836	0.0142429	2.5743	down	EE787067	Homo sapiens diacylglycerol O-acyltransferase homolog 2 (mouse)( DGAT2)【 GENE ID: 84649 】
A_70_P052246	0.00147585	2.56485	down	EE813975	Homo sapiens WD repeat and FYVE domain containing 1 (WDFY1)【GENE ID: 57590 】
A_70_P027956	0.0111023	2.52115	down	EE802002	Homo sapiens myeloid-associated differentiation marker (MYADM) 【GENE ID: 91663 】
A_70_P057811	0.019404	2.51574	down	EE819332	PREDICTED: Bos taurus misc_RNA (LOC787596), miscRNA【GENE ID: 787596 】
A_70_P004121	0.0180375	2.5061	down	FE021719	Homo sapiens laminin, alpha 3 (LAMA3)【 GENE ID: 3909】
A_70_P055696	0.0428331	2.47246	down	FE036668	Homo sapiens AHA1,activator of heat shock 90kDa protein ATPase homolog 2 (yeast)(AHSA2)【 GENE ID: 130872 】
A_70_P039531	0.0388783	2.4491	down	NM_001009243	Ovis aries steroidogenic acute regulatory protein(STAR)【GeneID: 443122】
A_70_P044306	0.00403239	2.40445	down	FE038736	Unknown
A_70_P030831	0.0343802	2.38766	down	DY496101	Homo sapiens homer homolog 3 (Drosophila) (HOMER3)【GENE ID: 9454 】
A_70_P015236	0.0419559	2.38349	down	FE024035	Homo sapiens transcription factor 20 (AR1)(TCF20)【GENE ID: 6942 】
A_70_P051096	0.00176542	2.36999	down	NM_001035224	Ovis aries elafin(TOM)【Gene ID: 641305】
A_70_P026272	0.0151898	2.36998	down	AY069987	Ovis aries pituitary adenylate cyclase-activating polypeptide type 1 receptor(PAC1R)【GeneID:443231】
A_70_P032291	0.0293293	2.35815	down	FE020921	Homo sapiens RING1 and YY1 binding protein (RYBP)【GENE ID: 23429 】
A_70_P067926	0.0333193	2.35212	down	CN824552	Homo sapiens ORM1-like 3 (S. cerevisiae)(ORMDL3)【GENE ID: 94103 】
A_70_P026537	0.0395546	2.3502	down	AF267156	Ovis aries interstitial collagenase(MMP-1)【GeneID: 443463】
A_70_P001856	0.0496136	2.3383	down	DY480516	Homo sapiens ribosomal protein L39 (RPL39) 【GENE ID: 6170 】
A_70_P064151	0.0184645	2.3229	down	EE803011	Unknown
A_70_P025761	0.0229232	2.28902	down	FE023189	Unknown
A_70_P011246	0.0129916	2.28235	down	EE771415	Bos taurus UL16 binding protein 3 (ULBP3)【 GENE ID: 508495 】
A_70_P012976	0.0362567	2.28134	down	CF115952	Unknown
A_70_P063606	0.000643653	2.27539	down	FE034647	Unknown
A_70_P071826	0.0215471	2.27381	down	FE034915	Homo sapiens membrane protein, palmitoylated 7 (MAGUK p55 subfamily member 7)(MPP7) 【GENE ID: 143098 】
A_70_P015406	0.0468101	2.27124	down	FE024464	Homo sapiens PAP associated domain containing 5 (PAPD5)【 GENE ID: 64282 】
A_70_P055021	0.0185726	2.25265	down	FE022098	Homo sapiens Cas-Br-M (murine) ecotropic retroviral transforming sequence (CBL) 【GENE ID: 867 】
A_70_P066996	0.00883275	2.25088	down	FE021774	Unknown
A_70_P004686	0.0340063	2.24506	down	EE773985	Unknown
A_70_P033101	0.0370401	2.23435	down	DY486333	Homo sapiens dynein, light chain, LC8-type 2 (DYNLL2)【GENE ID: 140735 】
A_70_P061691	0.0450524	2.23353	down	FE034646	Homo sapiens hydroxyprostaglandin dehydrogenase 15-(NAD) 【GENE ID: 3248】
A_70_P052221	0.00197011	2.22719	down	EE823382	Bos taurus StAR-related lipid transfer (START) domain containing 7(STARD7)【GENE ID: 524966 】
A_70_P038916	0.0446426	2.224	down	EE830456	Homo sapiens RAB22A, member RAS oncogene family (RAB22A) 【 GENE ID: 57403 】
A_70_P038326	0.00256836	2.19981	down	EE764014	Homo sapiens mRNA for cysteine dioxygenase(CDO1)【GENE ID: 1036 】
A_70_P000381	0.0096591	2.19934	down	EE858935	Homo sapiens pellino homolog 1 (Drosophila) (PELI1) 【 GENE ID: 57162】
A_70_P051097	0.00612505	2.17345	down	NM_001035224	Ovis aries elafin(TOM)【 GENE ID: 641305】
A_70_P008636	0.00495577	2.16654	down	FE021834	Homo sapiens ATG10 autophagy related 10 homolog (S. cerevisiae)(ATG10)【 GENE ID: 83734 】
A_70_P016796	0.0228533	2.16084	down	NM_001009311	Ovis aries insulin-like growth factor 2(IGF2)【GeneID: 443325】
A_70_P048651	0.0194971	2.15776	down	EE751242	Homo sapiens SH3 domain containing, Ysc84-like 1 (S. cerevisiae)(SH3YL1) 【 GENE ID: 26751 】
A_70_P063521	0.0425261	2.13607	down	FE038060	Homo sapiens kelch-like 9 (Drosophila) (KLHL9) 【GENE ID: 55958】
A_70_P016871	0.0483628	2.13204	down	EE828968	Ovis aries neuropeptide Y receptor type 3 (NPY3R)【GeneID: 7852】
A_70_P008461	0.00103711	2.11013	down	EE762583	Unknown
A_70_P026641	0.0124362	2.10954	down	EE821767	Ovis aries CD40 molecule, TNF receptor sdownerfamily member 5(CD40)【GeneID:443232】
A_70_P064556	0.0170117	2.10485	down	FE037525	Homo sapiens WAS/WASL interacting protein family, member 1 (WIPF1) 【GENE ID: 7456 】
A_70_P008731	0.0452047	2.09906	down	FE035870	Homo sapiens XRCC6 binding protein 1(XRCC6BP1)【GENE ID: 91419 】
A_70_P011201	0.0249991	2.09376	down	EE771690	Homo sapiens PDZ and LIM domain 4 (PDLIM4) 【GENE ID: 8572】
A_70_P062021	0.00683559	2.09163	down	EE803126	Homo sapiens tumor protein p53 inducible protein 11( TP53I11)【 GENE ID: 9537】
A_70_P059236	0.00391038	2.07844	down	EE825019	Homo sapiens RuvB-like 2 (E. coli)(RUVBL2) 【GENE ID: 10856 】
A_70_P025866	0.0322733	2.07086	down	FE023468	Homo sapiens centromere protein E, 312kDa (CENPE)【GENE ID: 1062 】
A_70_P015851	0.0208878	2.06199	down	FE026812	Homo sapiens LSM1 homolog, U6 small nuclear RNA associated (S.cerevisiae) (LSM1)【 GENE ID: 27257】
A_70_P070306	0.00844322	2.04342	down	EE797058	Unknown
A_70_P040071	0.0397314	2.02159	down	EE762895	Homo sapiens polymerase (RNA) I polypeptide B, 128kDa (POLR1B) 【 GENE ID: 84172 】
A_70_P043906	0.0354381	2.0143	down	FE028822	Unknown
A_70_P067996	0.0372397	2.01115	down	DQ336700	Ovis aries fibroblast growth factor 18 (FGF18)【GeneID: 780460】
A_70_P067841	0.00680898	2.00975	down	DY513564	Homo sapiens RNA (guanine-9-) methyltransferase domain containing 3（RG9MTD3）【GENE ID: 158234 】
A_70_P060706	0.0132479	2.0074	down	EE833505	Homo sapiens myosin VB (MYO5B) 【GENE ID: 4645 】
A_70_P066776	0.0173332	2.00508	down	EE746334	Homo sapiens dystrobrevin, beta (DTNB) 【GENE ID: 1838 】
