# Supplementary material for: Histological and transcriptome-wide level characteristics of fetal myofiber hyperplasia during the second half of gestation in Texel and Ujumqin sheep
Source: BMC Genomics. 2011 Aug 14;12:411. doi: 10.1186/1471-2164-12-411 (PMC3173453; doi:10.1186/1471-2164-12-411)
Supplement: Additional file 6 — Differentially expressed (DE) genes in skeletal muscle between Texel and Ujumqin sheep at 135 d. [file 1471-2164-12-411-S6.XLS]

## Sheet: Sheet1
ProbeName	p-value	FCAbsolute	regulation	GenbankAccession	GeneName
A_70_P057056	0.00019556	16.1508	up	EE780570	Unknown
A_70_P025036	0.00567933	11.2248	up	EE746884	Homo sapiens regulator of G-protein signaling 1 (RGS1) 【GENE ID: 5996 】
A_70_P049266	0.0445456	7.0561	up	EE815004	Bos taurus mRNA for T-cell receptor alpha chain, leader sequence,variable and joining region (TRA@) 【GENE ID: 511486 】
A_70_P030156	0.0167107	4.27791	up	NM_001009735	Ovis aries interferon stimulated gene 17(ISG17)【GeneID: 443057】
A_70_P030132	0.0128897	4.2043	up	NM_001104930	Ovis aries receptor (chemosensory) transporter protein 4 (RTP4)【GeneID: 100125352】
A_70_P030131	0.0303072	4.00552	up	NM_001104930	Ovis aries receptor (chemosensory) transporter protein 4 (RTP4)【GeneID: 100125352】
A_70_P045856	0.00970463	3.91094	up	EE804530	Unknown
A_70_P045011	0.0138687	3.88824	up	FE029076	Homo sapiens SFT2 domain containing 1 (SFT2D1) 【 GENE ID: 113402】
A_70_P063571	0.00210169	3.71587	up	FE035573	Unknown
A_70_P040951	0.0463493	3.67207	up	EE799222	Unknown
A_70_P001016	0.00613074	3.52235	up	FE027322	Homo sapiens eukaryotic translation initiation factor 2, subunit 2 beta(EIF2S2 ) 【GENE ID: 8894 】
A_70_P052396	0.0240751	3.43266	up	EE769547	Homo sapiens 2',5'-oligoadenylate synthetase 1, 40/46kDa (OAS1)【GENE ID: 4938 】
A_70_P035016	0.0276054	3.4146	up	EE850643	Bos taurus transforming growth factor beta regulator 1 (TBRG1)【GENE ID: 507460】
A_70_P054756	0.0406499	3.30861	up	EE791183	Homo sapiens apolipoprotein C-II (APOC2)【GENE ID: 344 】
A_70_P061186	0.0319649	3.27638	up	EE753128	Homo sapiens DEK oncogene (DEK) 【GENE ID: 7913】
A_70_P024986	0.0377807	3.13819	up	EE825499	Homo sapiens CD8a molecule( CD8A) 【GENE ID: 925】
A_70_P003981	0.00399816	3.01321	up	FE028387	Homo sapiens heat shock 70kDa protein 6 (HSP70B') (HSPA6) gene, complete cds 【GENE ID: 3310 HSPA6】
A_70_P039716	0.00490573	2.98991	up	NM_001078652	Ovis aries myxovirus (influenza virus) resistance 2 (mouse)(MX2)【GeneID: 780441】
A_70_P039536	0.0480674	2.5734	up	NM_001009753	Ovis aries myxovirus (influenza virus) resistance 1, interferon-inducible protein p78(MX1)【GeneID: 443146】
A_70_P000061	0.0113677	2.52084	up	EE853284	Homo sapiens keratinocyte differentiation-associated protein(KRTDAP)【GENE ID: 388533 】
A_70_P067136	0.0038518	2.42417	up	EE831604	Unknown
A_70_P017646	0.0034756	2.41459	up	EE801913	Homo sapiens leupaxin(LPXN) 【GENE ID: 9404 】
A_70_P037801	0.0420288	2.40103	up	EE770705	Homo sapiens XIAP associated factor 1 (XAF1) 【GENE ID: 54739 】
A_70_P016471	0.00689183	2.34962	up	EE829459	Homo sapiens N-myc upstream regulated 1 (NDRG1)【GENE ID: 10397】
A_70_P014846	0.0349525	2.33115	up	CN821979	Homo sapiens RUN domain containing 3B (RUNDC3B)【GENE ID: 154661】
A_70_P011001	0.00900361	2.26872	up	EE849737	Unknown
A_70_P043186	0.0330353	2.26522	up	EE752017	Homo sapiens keratin associated protein 12-2 (KRTAP12-2)【GENE ID: 353323】
A_70_P016656	0.0410612	2.24963	up	EE835635	Ovis aries glutathione S-transferase alpha 1(GSTA1)【GeneID: 100141301】
A_70_P019706	0.031308	2.22828	up	EE787204	Unknown
A_70_P001096	0.00875324	2.19969	up	FE027576	Unknown
A_70_P009231	0.031551	2.18449	up	EE817074	Unknown
A_70_P012336	0.0315109	2.15629	up	FE032721	Homo sapiens solute carrier family 37 (glycerol-3-phosphate transporter), member 1(SLC37A1)【GeneID: 54020】
A_70_P003631	0.0241245	2.11461	up	CU655163	PREDICTED: Bos taurus similar to Histone H4 replacement CG3379-PC (LOC517481) 【GENE ID: 517481】
A_70_P018136	7.50832e-05	2.10215	up	EE810736	Homo sapiens transmembrane protein 59( TMEM59)【GENE ID: 9528】
A_70_P022366	0.0169855	2.05886	up	EE847161	Homo sapiens transcription factor 7 (T-cell specific, HMG-box)(TCF7)【GENE ID: 6932】
A_70_P005986	0.0347765	2.03705	up	EE820844	Homo sapiens cytoplasmic FMR1 interacting protein 2 (CYFIP2)【 GENE ID: 26999】
A_70_P051037	0.0187982	8.13787	down	NM_001009451	Ovis aries solute carrier family 2 (facilitated glucose/fructose transporter),member 5(SLC2A5)【GeneID:443507】
A_70_P035536	0.0249554	5.36824	down	DY520412	Homo sapiens ankyrin repeat domain 1 (cardiac muscle) (ANKRD1) 【GENE ID: 27063】
A_70_P031136	0.00790166	4.6687	down	CN823522	Unknown
A_70_P016291	0.0109847	4.13668	down	EE793140	Homo sapiens Rho-related BTB domain containing 3 (RHOBTB3) 【 GeneID: 22836】
A_70_P060641	0.00870841	3.56202	down	EE753991	Unknown
A_70_P056871	0.00161821	2.89496	down	CO202251	PREDICTED: Bos taurus misc_RNA (CEACAM5) 【GENE ID: 789828】
A_70_P051466	0.00516516	2.8629	down	EE835678	Unknown
A_70_P023751	0.00354789	2.86134	down	EE870975	Unknown
A_70_P007056	0.0499846	2.81877	down	DY478703	Homo sapiens phospholipase A2, grodown V (PLA2G5) 【GENE ID: 5322】
A_70_P035321	0.0405866	2.7859	down	FE034879	Homo sapiens ribonuclease P/MRP 30kDa subunit (RPP30)【GENE ID: 10556】
A_70_P068996	0.00426515	2.62847	down	EE783984	Homo sapiens coiled-coil domain containing 80 (CCDC80)【GENE ID: 151887】
A_70_P061351	0.0223496	2.6098	down	EE774504	Ovis aries partial h19 gene for non-coding transcript, exons 1-5
A_70_P038916	0.0198732	2.59039	down	EE830456	Homo sapiens highly similar to Ras-related protein Rab-22A( RAB22A)【GENE ID: 57403】
A_70_P008436	0.0231116	2.58755	down	CN822834	Homo sapiens monoamine oxidase B (MAOB), nuclear gene encoding mitochondrial protein 【GENE ID: 4129 】
A_70_P018591	0.00201553	2.50638	down	FE024101	Homo sapiens polymeric immunoglobulin receptor (PIGR)【GENE ID: 5284】
A_70_P022756	0.00494729	2.47109	down	EE825915	Homo sapiens integrator complex subunit 9 (INTS9)【GENE ID: 55756】
A_70_P030026	0.0119309	2.40005	down	NM_001009778	Ovis aries aldehyde dehydrogenase 1 family, member A1(ALDH1A1)【GeneID: 443343】
A_70_P071031	0.0122874	2.39855	down	EE851735	Ovis aries clone INRA-218G7
A_70_P005351	0.0450417	2.34284	down	EE747459	Homo sapiens migration and invasion inhibitory protein (MIIP) 【GENE ID: 60672】
A_70_P012881	0.0331787	2.31674	down	EE853171	Homo sapiens KIAA0101 protein (KIAA0101)【GENE ID: 9768】
A_70_P068476	0.0364829	2.28258	down	EE775076	Homo sapiens tubulin polymerization-promoting protein family member 3(TPPP3)【GENE ID: 51673 】
A_70_P062021	0.0443862	2.27837	down	EE803126	Homo sapiens tumor protein p53 inducible protein 11 (TP53I11)【GENE ID: 9537】
A_70_P035456	0.022528	2.25863	down	FE034268	Homo sapiens kinesin family member 15 (KIF15) 【GENE ID: 56992】
A_70_P019391	0.0413594	2.22631	down	EE850952	Homo sapiens zinc finger and BTB domain containing 8 opposite strand (ZBTB8OS) 【GENE ID: 339487 】
A_70_P052631	0.000828236	2.21775	down	EE819029	Homo sapiens TBC1D5 mRNA for TBC1 domain family, member 5（TBC1D5） 【GENE ID: 9779 】
A_70_P070886	0.00438535	2.18005	down	EE812808	Homo sapiens tribbles homolog 2 (Drosophila) (TRIB2) 【GENE ID: 28951】
A_70_P055291	0.0262389	2.13715	down	EE825582	Homo sapiens WD repeat and FYVE domain containing 2 (WDFY2) 【GENE ID: 115825】
A_70_P000381	0.00722883	2.12696	down	EE858935	Homo sapiens pellino homolog 1 (Drosophila) (PELI1) 【GENE ID: 57162 】
A_70_P048581	0.0103382	2.08824	down	EE850000	Homo sapiens kinesin family member 5B (KIF5B)【GENE ID: 3799 】
A_70_P014576	0.00730719	2.08473	down	EE803649	Homo sapiens microtubule-associated, homolog (Xenopus laevis)( TPX2) 【GENE ID: 22974 】
A_70_P027966	0.00803997	2.07529	down	EE807469	Homo sapiens cell division cycle associated 3 (CDCA3)【GENE ID: 83461】
A_70_P057811	0.0129297	2.06213	down	EE819332	Bos taurus cDNA clone IMAGE:8206581
A_70_P020211	0.0346578	2.05795	down	EE797515	Homo sapiens receptor type,tyrosine-protein phosphatase N2 precursor ( PTPRN2) 【GENE ID:5799 】
A_70_P028386	0.0351694	2.05318	down	EE749717	Homo sapiens aurora kinase B(AURKB)【GENE ID: 9212 】
A_70_P021566	0.029089	2.019	down	CU652332	Unknown
A_70_P058486	0.0327211	2.00355	down	EE832262	Homo sapiens highly similar to Homo sapiens transgelin 2 (TAGLN2)【GENE ID: 8407】
